# Supplementary material for: Lactobacillus spp. attenuate antibiotic-induced immune and microbiota dysregulation in honey bees
Source: Commun Biol. 2020 Sep 25;3:534. doi: 10.1038/s42003-020-01259-8 (PMC7519052; doi:10.1038/s42003-020-01259-8)
Supplement: Supplementary file 3 — Supplementary Data 1 [file 42003_2020_1259_MOESM3_ESM.xlsx]

## Sheet: Sheet1
Sequence variants (SVs)	rab.all	rab.win.a_VEH-treated	rab.win.b_LX3-treated	diff.btw	diff.win	effect	effect.low	effect.high	overlap
SV_50;Bacteria;Actinobacteria;Actinobacteria;Bifidobacteriales;Bifidobacteriaceae;Bifidobacterium;NA	5.17707	5.3362	4.93924	-0.269807	0.909696	-0.279	-3.49975	3.45066	0.394531
SV_5;Bacteria;Proteobacteria;Gammaproteobacteria;Orbales;Orbaceae;Gilliamella;apicola/bombi/bombicola/mensalis	9.51347	8.84022	10.2023	1.05378	1.2712	0.80121	-1.55855	7.76459	0.190662
SV_43;Bacteria;Firmicutes;Bacilli;Lactobacillales;Lactobacillaceae;Lactobacillus;Firm-5	5.37484	4.88773	5.57978	0.971339	1.35435	0.717743	-1.28255	9.56903	0.237355
SV_45;Bacteria;Proteobacteria;Gammaproteobacteria;Betaproteobacteriales;Neisseriaceae;Snodgrassella;alvi	4.7559	4.84543	4.67567	0.184746	1.62089	0.120196	-2.55163	5.42773	0.441406
SV_33;Bacteria;Firmicutes;Bacilli;Lactobacillales;Lactobacillaceae;Lactobacillus;Firm-5	6.514	5.48321	6.83499	1.75197	1.71059	0.880446	-0.577559	10.3371	0.155643
SV_15;Bacteria;Proteobacteria;Gammaproteobacteria;Betaproteobacteriales;Neisseriaceae;Snodgrassella;alvi	7.54366	6.14846	8.28148	1.85165	1.80942	0.981685	-1.28047	7.19577	0.195313
SV_38;Bacteria;Firmicutes;Bacilli;Lactobacillales;Lactobacillaceae;Lactobacillus;Firm-5	3.78985	3.52443	4.67181	1.16149	1.87444	0.619129	-3.49926	9.36864	0.210938
SV_6;Bacteria;Firmicutes;Bacilli;Lactobacillales;Streptococcaceae;Streptococcus;NA	3.97258	3.83953	4.13791	0.165172	2.15244	0.0649442	-4.39986	3.1923	0.455253
SV_52;Bacteria;Firmicutes;Bacilli;Lactobacillales;Lactobacillaceae;Lactobacillus;Firm-5	4.13793	3.28605	4.92414	1.35324	2.26251	0.257831	-13.6336	8.30483	0.284047
SV_42;Bacteria;Firmicutes;Bacilli;Lactobacillales;Lactobacillaceae;Lactobacillus;Firm-4	5.42988	5.18574	6.45258	0.911828	2.2801	0.399911	-2.41487	6.20251	0.316407
SV_1;Bacteria;Firmicutes;Bacilli;Lactobacillales;Lactobacillaceae;Lactobacillus;Firm-5	4.18296	3.84157	4.6213	1.5663	2.40806	0.713802	-0.861043	9.73691	0.222657
SV_19;Bacteria;Proteobacteria;Gammaproteobacteria;Orbales;Orbaceae;Frischella;perrara	6.03926	6.01178	6.34706	0.67035	2.57769	0.264318	-2.82714	7.24275	0.394531
SV_35;Bacteria;Firmicutes;Bacilli;Bacillales;Staphylococcaceae;Staphylococcus;argenteus/aureus/capitis/caprae/devriesei/epidermidis/equorum/haemolyticus/hominis/lugdunensis/pasteuri/petrasii/phage/saccharolyticus/schweitzeri/simiae/warneri	1.5814	1.46557	1.91662	0.971644	2.71531	0.236234	-2.81856	15.4016	0.320313
SV_79;Bacteria;Firmicutes;Bacilli;Lactobacillales;Lactobacillaceae;Lactobacillus;Firm-4	2.49441	2.49621	1.31428	-1.38117	4.27316	-0.32936	-15.118	3.04363	0.420234
SV_3;Bacteria;Firmicutes;Bacilli;Lactobacillales;Lactobacillaceae;Lactobacillus;NA	-0.252472	0.876964	-3.54933	-4.2992	4.73259	-0.74555	-9.09996	1.75284	0.238282
SV_88;Bacteria;Proteobacteria;Gammaproteobacteria;Enterobacteriales;Enterobacteriaceae;Pantoea;NA	-4.52759	-5.67522	-1.06804	4.14566	4.75258	0.745251	-1.33851	8.15174	0.207032
SV_54;Bacteria;Firmicutes;Bacilli;Lactobacillales;Lactobacillaceae;Lactobacillus;Firm-4	-2.87761	2.35366	-4.50037	-6.46278	5.09797	-1.1953	-16.8575	2.65413	0.151752
SV_58;Bacteria;Proteobacteria;Alphaproteobacteria;Acetobacterales;Acetobacteraceae;Commensalibacter;NA	-3.63899	0.250151	-4.51815	-3.87345	5.41799	-0.630696	-11.4508	2.26323	0.269532
SV_66;Bacteria;Proteobacteria;Gammaproteobacteria;Orbales;Orbaceae;Frischella;perrara	-2.72459	4.31413	-4.64023	-8.39715	5.57667	-1.25575	-15.6445	1.30721	0.140079
SV_9;Bacteria;Proteobacteria;Gammaproteobacteria;Enterobacteriales;Enterobacteriaceae;Klebsiella;NA	1.12119	-0.400857	1.7529	1.36113	5.6799	0.283783	-3.76268	9.63967	0.300782
SV_80;Bacteria;Firmicutes;Bacilli;Lactobacillales;Lactobacillaceae;Lactobacillus;Firm-4	-4.53464	-4.46843	-4.6337	-0.463254	5.92034	-0.0652763	-4.89439	3.34719	0.455253
SV_17;Bacteria;Firmicutes;Bacilli;Lactobacillales;Leuconostocaceae;Weissella;bombi/cibaria/confusa/hellenica/koreensis/paramesenteroides	1.25329	2.63085	-0.405319	-2.2265	5.98009	-0.424345	-8.70301	6.01175	0.214844
SV_14;Bacteria;Bacteroidetes;Bacteroidia;Bacteroidales;Bacteroidaceae;Bacteroides;NA	-4.28819	-4.75901	-3.8106	1.03261	6.02699	0.179002	-3.82094	5.35972	0.420234
SV_63;Bacteria;Proteobacteria;Alphaproteobacteria;Rhizobiales;Rhizobiaceae;Bartonella;apis	-0.953189	-1.24205	-0.726668	0.870284	6.03784	0.134716	-2.80136	9.61918	0.417969
SV_101;Bacteria;Firmicutes;Bacilli;Lactobacillales;Lactobacillaceae;Lactobacillus;apinorum/kunkeei	-0.769513	0.440287	-3.78136	-3.37013	6.3153	-0.474637	-7.6366	5.8918	0.361868
SV_7;Bacteria;Firmicutes;Bacilli;Lactobacillales;Lactobacillaceae;Lactobacillus;NA	-4.35686	-1.29991	-4.83128	-3.02408	6.37374	-0.431865	-7.17074	4.21475	0.350195
SV_74;Bacteria;Firmicutes;Bacilli;Lactobacillales;Lactobacillaceae;Lactobacillus;Firm-4	-4.76379	-4.73669	-4.81321	-1.01241	6.48702	-0.141518	-6.59339	2.89284	0.447471
SV_86;Bacteria;Proteobacteria;Alphaproteobacteria;Rhizobiales;Rhizobiaceae;Bartonella;apis	-3.03397	-1.41206	-3.23876	-0.0970157	6.5303	-0.0205002	-3.22618	4.34583	0.490272
SV_49;Bacteria;Proteobacteria;Gammaproteobacteria;Betaproteobacteriales;Neisseriaceae;Snodgrassella;alvi	-4.77753	-5.96689	-3.48813	3.08638	6.53032	0.44384	-2.42839	7.48578	0.289063
SV_34;Bacteria;Firmicutes;Bacilli;Lactobacillales;Streptococcaceae;Lactococcus;garvieae/lactis/taiwanensis	-2.93143	-0.129922	-3.38942	-0.600121	6.74836	-0.110064	-7.68238	3.85074	0.425781
SV_8;Bacteria;Firmicutes;Bacilli;Lactobacillales;Lactobacillaceae;Lactobacillus;Firm-5	2.34722	2.23725	2.84488	1.13476	6.88662	0.197853	-2.84133	9.34609	0.347656
SV_92;Bacteria;Proteobacteria;Gammaproteobacteria;Orbales;Orbaceae;Frischella;perrara	-4.25057	-4.72105	-3.69436	0.432268	7.08017	0.0696638	-3.8932	5.41838	0.464844
SV_11;Bacteria;Bacteroidetes;Bacteroidia;Bacteroidales;Bacteroidaceae;Bacteroides;NA	-3.35578	-0.933402	-3.54504	-0.450491	7.1172	-0.0748034	-4.73751	4.96578	0.463035
SV_18;Bacteria;Firmicutes;Bacilli;Lactobacillales;Lactobacillaceae;Pediococcus;pentosaceus/stilesii	2.3467	0.588135	2.74151	1.28527	7.12497	0.246746	-3.44259	16.8459	0.276265
SV_2;Bacteria;Firmicutes;Bacilli;Lactobacillales;Enterococcaceae;Enterococcus;NA	1.13675	-0.487137	3.88269	3.78506	7.21188	0.722771	-3.14315	10.5931	0.171876
SV_78;Bacteria;Firmicutes;Bacilli;Lactobacillales;Lactobacillaceae;Lactobacillus;Firm-5	-4.48159	-5.71979	1.78629	7.06977	7.22044	0.817612	-1.46838	17.4198	0.225681
SV_72;Bacteria;Proteobacteria;Gammaproteobacteria;Enterobacteriales;Enterobacteriaceae;Franconibacter;NA	-0.412952	1.09293	-3.74863	-3.65988	7.24834	-0.429538	-7.64939	3.02048	0.392996
SV_4;Bacteria;Proteobacteria;Gammaproteobacteria;Enterobacteriales;Enterobacteriaceae;Escherichia/Shigella;NA	-0.0180939	-0.287321	0.534759	1.16949	7.47057	0.160326	-3.40241	8.18956	0.394531
SV_96;Bacteria;Bacteroidetes;Bacteroidia;Flavobacteriales;Weeksellaceae;Apibacter;NA	-4.06362	1.43723	-4.90301	-5.77087	7.54774	-0.656991	-13.9829	2.51583	0.308594
SV_102;Bacteria;Proteobacteria;Alphaproteobacteria;Acetobacterales;Acetobacteraceae;Commensalibacter;NA	-4.03676	-4.66861	-3.49429	0.709548	8.07229	0.109697	-3.58159	6.06575	0.464844
SV_47;Bacteria;Proteobacteria;Alphaproteobacteria;Acetobacterales;Acetobacteraceae;Commensalibacter;NA	2.61866	3.20088	1.32142	-0.731989	8.72558	-0.080291	-4.86035	4.64531	0.457031
