# Supplementary material for: Lactobacillus spp. attenuate antibiotic-induced immune and microbiota dysregulation in honey bees
Source: Commun Biol. 2020 Sep 25;3:534. doi: 10.1038/s42003-020-01259-8 (PMC7519052; doi:10.1038/s42003-020-01259-8)
Supplement: Supplementary file 4 — Supplementary Data 2 [file 42003_2020_1259_MOESM4_ESM.xlsx]

## Sheet: Heads (Pre-supplementation
Guts - Pre-supplementation	NTC_1	NTC_2	NTC_3	NTC_4	NTC_5	NTC_6	NTC_7	NTC_8	NTC_9	NTC_10	NTC_11	NTC_12	NTC_13	NTC_14	NTC_15	NTC_16	VEH_1	VEH_2	VEH_3	VEH_4	VEH_5	VEH_6	VEH_7	VEH_8	VEH_9	VEH_10	VEH_11	VEH_12	VEH_13	VEH_14	VEH_15	VEH_16	PRO_1	PRO_2	PRO_3	PRO_4	PRO_5	PRO_6	PRO_7	PRO_8	PRO_9	PRO_10	PRO_11	PRO_12	PRO_13	PRO_14	PRO_15	PRO_16
Defensin-1	1.0164	0.6723	2.1858	0.2102	1.7466	0.9846	1.2528	0.3755	0.7102	0.5096	2.1056	0.9781	1.5677	2.0093	1.0972	1.5282	0.8765	0.461	1.0028	0.8375	1.4276	0.5533	0.9234	0.8542	1.843	1.0499	0.343	0.7878	1.0281	3.1921	1.6299	1.691	2.1069	1.9121	0.5844	1.0995	2.9919	0.0784	3.5588	2.6215	0.3734	0.2516	0.4655	0.1554	1.5339	1.3295	3.0863	1.51
Defensin-2	1.6562	1.416	1.0528	0.3545	0.6955	1.8198	0.6411	1.3149	1.2163	1.5544	0.8019	0.7955	0.9112	0.8972	0.9469	1.147	0.2342	1.2945	0.4102	1.1498	1.4415	0.8752	1.4405	1.2694	1.0928	1.2751	0.7779	0.8402	1.0886	1.6627	1.0495	1.7523	1.5867	1.0372	1.7513	0.8568	0.7561	0.5397	0.8507	1.0183	1.6641	1.3643	1.6711	0.5958	0.7404	0.7041	1.013	0.9598
Apismin	0.6563	2.5716	1.4779	0.0284	2.3423	0.3664	1.6917	1.2176	3.9584	0.4769	1.581	0.5376	1.1933	3.2252	1.9744	0.6542	1.4294	0.4707	1.7281	1.4038	2.9048	0.2712	1.0725	2.6979	2.2027	1.628	0.2882	0.8901	0.8236	1.4444	0.4449	0.5522	1.8594	3.7416	5.9923	1.2032	2.5251	0.001	4.893	6.5444	4.947	0.0212	0.5916	0.0079	2.6824	3.0928	9.133	6.6566
Hymenoptaecin	0.781	0.8275	0.532	0.5248	6.203	21.9262	0.3869	35.4438	0.2623	0.2221	0.3815	1.3047	0.2368	0.6236	0.379	1.8297	13.2841	4.2875	0.8675	0.2125	8.4559	3.8042	4.1199	1.3818	0.4863	0.1915	0.3126	0.1768	0.4666	1.1033	1.9864	0.0988	5.2825	2.0901	0.3648	0.3126	1.7219	0.2794	0.9372	0.8358	0.5979	0.0408	2.1097	6.987	1.4894	1.6194	1.4177	1.716
Apidaecin	1.1925	0.7558	0.8811	0.1191	1.0761	2.1494	0.2521	3.777	1.4845	0.7613	0.2716	1.1492	1.19	1.177	1.4916	1.6082	0.8978	27.3339	0.099	0.2209	3.8262	1.1207	1.1493	2.6626	0.8949	1.7075	0.3502	0.5677	1.1247	0.4815	0.8632	2.88	0.114	14.3148	0.9214	3.762	1.5068	0.3822	0.6503	1.7087	1.0412	2.71	1.57	0.1639	0.6234	1.2277	1.4202	1.4892
Abaecin	0.0139	19.5179	34.5076	4.9624	0.0015	97.8672	0.0009	152.472	8.1623	0.5152	0.1083	4.773	16.2244	0.3932	0.0077	9.3204	0.0043	16.85	9.9862	25.32	10.98	71.4439	51.4752	89.7748	0.9147	1.0027	0.0001	0.6231	0.0007	9.6129	0.0002	3.8325	1.7257	1.1016	0.9163	0.3098	0.7684	0.4095	2.4066	2.4466	0.584	0.4314	1.038	0.3436	1.8527	1.4001	1.7994	2.3846
VgMC	2.4798	1.3883	0.3533	0.1574	1.0627	0.8394	0.3858	0.4091	8.1245	0.9848	1.2699	0.8002	3.043	1.2498	3.2103	0.3736	0.6322	0.6563	0.5247	8.7618	1.749	0.9083	1.061	0.9802	1.5659	0.6538	0.4054	1.1661	3.1706	0.4866	0.8333	0.51	1.4825	1.0504	0.9301	0.8078	2.0938	0.3687	1.6798	1.8393	0.076	1.459	0.7399	0.166	0.8549	8.0538	3.3373	1.1449
Lysozyme-1	1.6484	1.3929	0.8843	0.2171	0.9634	1.765	0.8057	0.8059	1.1561	1.2918	0.5767	0.516	1.3258	1.8615	1.2777	1.466	0.432	0.6701	0.9875	1.001	2.3299	0.5153	1.8824	1.4083	0.7623	1.2409	0.7105	0.7781	1.264	1.2003	0.8758	1.58	1.2414	0.8324	1.0575	0.5142	0.6357	0.3834	1.3211	1.6917	0.8194	1.0306	0.9948	0.3565	1.083	1.179	2.9337	2.9124
Catalase	0.3417	0.7354	0.4035	0.1943	1.8386	0.8649	1.3329	1.3167	1.343	0.3427	0.8775	1.194	2.3525	3.6232	3.3732	1.312	0.6556	0.6887	0.6789	0.4942	3.4105	1.177	2.5384	3.2309	0.8122	0.6898	0.2071	0.3839	1.6161	2.7238	1.0776	0.9493	0.6076	0.7518	0.7031	0.5784	2.2228	0.6679	2.2829	2.7337	0.8759	0.2045	0.2953	0.3604	1.5556	2.4326	3.0106	2.6751

## Sheet: Heads (Post-supplementation)
Guts - Pre-supplementation	NTC_1	NTC_2	NTC_3	NTC_4	NTC_5	NTC_6	NTC_7	NTC_8	NTC_9	NTC_10	NTC_11	NTC_12	NTC_13	NTC_14	NTC_15	NTC_16	VEH_1	VEH_2	VEH_3	VEH_4	VEH_5	VEH_6	VEH_7	VEH_8	VEH_9	VEH_10	VEH_11	VEH_12	VEH_13	VEH_14	VEH_15	VEH_16	PRO_1	PRO_2	PRO_3	PRO_4	PRO_5	PRO_6	PRO_7	PRO_8	PRO_9	PRO_10	PRO_11	PRO_12	PRO_13	PRO_14	PRO_15	PRO_16
Defensin-1	0.6285	0.4974	0.1872	1.0399	0.8966	0.3442	3.3872	3.8542	0.3318	0.2007	0.0586	1.2031	0.5386	0.1369	0.6812	0.4723	0.8279	0.6103	0.4513	2.4023	1.9841	2.421	1.3181	0.25	0.7183	0.3464	0.1413	0.5324	0.7143	1.4454	1.0062	0.2624	1.7032	1.627	2.7954	1.6152	4.2475	5.0062	6.4925	2.153	1.2671	2.0616	0.8186	2.85	1.0464	1.3889	1.63	2.92
Defensin-2	1.035	0.7402	1.1782	0.8836	1.4335	0.6521	0.6944	0.9336	0.818	0.8878	0.4856	0.9843	0.6537	0.3057	0.5893	0.4973	1.4292	0.9062	1.0495	1.5614	1.0983	0.9013	0.7851	0.394	0.5552	0.9192	0.3061	0.9505	0.8288	0.3247	0.2812	0.8917	0.7743	1.1325	0.8115	1.0418	0.8774	0.6553	0.6979	0.68	0.98	0.6448	0.761	0.7772	0.71	0.83	0.9227	0.4706
Apismin	1.1886	1.5908	0.8658	3.6725	0.6308	2.859	2.2768	3.1133	2.237	0.7142	0.0152	11.1966	0.7107	1.2573	2.4387	0.3249	9.6719	7.5073	6.5066	7.7587	2.9374	2.1772	3.3289	1.059	8.8138	8.9589	0.0873	8.326	3.7447	1.1818	1.0582	3.1347	25.386	5.5989	26.6489	18.9112	5.4538	6.239	5.8369	5.4803	17.9505	36.5451	22.4214	17.8322	2.191	11.3339	11.9884	7.0254
Hymenoptaecin	0.3407	0.1825	0.5923	0.6051	0.3104	0.5944	0.3501	0.5635	0.6818	0.275	1.4808	0.3455	0.2915	1.5146	0.612	0.2212	5.1249	2.576	4.2379	44.9428	5.5589	1.5065	3.232	2.1236	12.1222	31.0985	12.8361	4.6066	1.6884	3.4437	1.5319	2.3299	6.3688	22.1904	4.7273	5.5663	4.4326	1.9005	18.2214	6.3695	3.7788	9.4648	8.96	5.1922	5.6154	4.2733	4.0035	32.4832
Apidaecin	0.2488	0.1537	0.8918	0.5292	0.6411	0.8812	0.4041	0.344	0.2221	0.3402	0.41	0.2177	0.3402	0.4067	0.1697	0.2113	0.3579	0.7044	0.3855	0.1948	0.7336	0.3767	1.5387	0.4513	11.6363	10.7048	0.0836	4.9841	3.4835	0.5568	0.7861	4.3074	3.5602	2.228	11.7897	12.8395	4.4026	16.8844	11.0565	2.9994	4.461	26.9731	58.1198	6.1235	3.7689	5.6745	9.6453	8.1978
Abaecin	27.2219	31.2496	0.0098	0.0024	37.7886	0.0032	0.0053	31.8368	12.0556	4.7568	0.0005	11.5075	7.5897	0.3474	11.5563	3.907	0.0027	0.0027	0.0013	0.002	0.0024	0.0031	0.0005	28.4291	0.0003	9.2969	0.5085	4.3142	1.5858	0.9231	0.8732	3.9182	0.9641	3.9646	1.1024	1.9612	1.0013	1.8137	1.1931	0.3568	2.6605	4.3209	6.7405	3.4579	1.5325	2.026	3.0852	1.6435
VgMC	1.8016	1.6418	1.532	1.1827	1.4013	0.8317	0.4685	0.5357	1.24	1.2372	0.2076	1.2002	2.6229	1.35	2.2015	1.2798	1.54	2.0825	1.2535	2.5867	0.7777	1.2075	0.9311	1.3324	1.3606	1.6	0.4105	2.7773	3.5888	0.5605	0.677	2.4323	4.1067	3.1199	2.6164	2.6375	3.2726	3.5883	4.1051	4.72	3.0269	4.5922	2.5141	8.5986	15.524	3.5031	3.506	4.52
Lysozyme-1	1.1412	0.9734	0.9557	2.0032	1.3383	1.7469	1.2303	1.5839	3.0263	0.4225	0.2214	1.0119	1.4886	1.4079	2.8733	1.3867	2.3913	1.1918	1.8217	1.3287	1.1476	2.1822	1.1804	1.3027	1.233	0.9572	0.113	1.6643	1.1287	0.7437	0.5774	1.4245	1.2924	0.637	1.7352	0.8907	0.5893	0.4785	0.8269	0.9817	0.8504	2.0749	0.9627	2.1709	0.7736	1.3541	2.8364	1.0035
Catalase	3.38	1.7051	3.2615	3.6721	2.7034	3.3284	2.4358	4.0962	4.6518	2.1138	1.4252	5.3883	1.9724	1.9136	2.4403	2.397	4.788	4.7998	5.1131	5.4165	5.1314	4.4337	4.6138	2.7891	6.7362	6.2451	1.1074	5.2163	4.8809	4.3134	3.0291	3.8423	12.2202	10.4007	9.6257	10.2037	12.6839	9.2202	9.2404	6.6545	7.5999	15.0746	8.529	11.2815	8.4682	7.7258	8.5231	6.4919

## Sheet: Guts (Pre-supplementation)
Guts - Pre-supplementation	NTC_1	NTC_2	NTC_3	NTC_4	NTC_5	NTC_6	NTC_7	NTC_8	NTC_9	NTC_10	NTC_11	NTC_12	NTC_13	NTC_14	NTC_15	NTC_16	VEH_1	VEH_2	VEH_3	VEH_4	VEH_5	VEH_6	VEH_7	VEH_8	VEH_9	VEH_10	VEH_11	VEH_12	VEH_13	VEH_14	VEH_15	VEH_16	PRO_1	PRO_2	PRO_3	PRO_4	PRO_5	PRO_6	PRO_7	PRO_8	PRO_9	PRO_10	PRO_11	PRO_12	PRO_13	PRO_14	PRO_15	PRO_16
Defensin-1	12.812	1.8825	3.7722	0.5417	0.2238	0.5019	0.3856	0.1986	1.78	1.92	0.9067	3.5749	0.1534	0.1599	0.358	0.2315	1.223	1.0973	0.6304	1.8544	2.9623	1.5131	1.9443	3.765	0.5799	0.7263	3.2347	0.9307	0.2221	0.4205	0.5457	0.3006	1.4405	1.4249	0.5805	4.3533	1.6621	0.3947	2.694	1.9605	0.4847	0.1583	0.6482	0.1221	1.7131	1.3646	1.1635	3.3685
Defensin-2	1.042	0.9338	1.4699	0.638	0.176	1.6798	0.5193	1.3151	1.2511	1.034	1.4418	0.7051	1.4836	1.3586	1.404	1.4585	0.6907	0.7228	0.9938	0.8746	1.086	1.4595	1.1098	2.8062	0.896	1.5488	0.4797	0.3339	0.9169	1.4929	0.9935	1.5441	1.3419	1.2276	0.7822	0.7855	0.3314	0.2946	1.5014	15.0793	1.252	1.0244	1.1824	0.7727	0.4739	0.955	1.1358	0.7422
Apismin	2.0853	0.4475	0.4381	0.5943	0.3353	0.8955	9.9659	1.2614	0.4548	3.1606	0.8867	0.2953	0.5956	0.6889	1.6703	4.2269	13.47	0.4437	0.5619	0.3097	0.8614	0.3633	0.4959	0.2921	0.3773	0.2118	69.6646	13.2377	0.7212	2.0324	0.4775	0.4112	0.2969	0.1755	0.2858	66.1635	0.1351	0.2136	5.2005	8.1239	0.1055	4.0607	0.4541	0.2312	0.0875	23.7087	2.9392	3.0362
Hymenoptaecin	6.5819	0.5195	0.9516	0.0218	0.2172	1.25	0.5722	1.082	1.3398	1.5003	0.5936	1.2517	0.3213	0.844	1.5055	1.0655	2.3325	6.4362	0.6532	0.2121	4.163	3.1184	3.0127	4.6526	0.3681	0.1226	5.6875	0.2268	0.3637	0.2875	1.7017	0.2552	2.1468	3.175	0.7975	0.6363	4.5135	0.0401	0.8778	1.226	6.4798	0.0879	0.3213	0.0876	3.7054	2.8137	0.4961	1.83
Apidaecin	1.0636	0.1454	0.2509	0.0014	3.7428	30.1388	5.8005	3.7169	0.639	0.4976	0.0801	0.2027	3.4788	5.9155	7.1684	9.6546	0.6133	0.2584	0.9046	0.0306	31.486	1.2342	3.4555	2.2729	0.6036	0.1111	4.4145	4.9325	7.1299	0.2286	1.1123	0.282	0.9341	3.2333	0.7176	0.8312	10.5135	0.1615	6.7377	8.8891	0.2811	0	0.0442	0.0028	0.6042	6.2121	3.4305	12.0036
Abaecin	0.0047	24.8571	18.7252	2.9442	0.0011	426.007	0.0015	221.749	3.1782	0.3351	0.2327	8.2903	17.451	0.3249	0.0015	55.4408	0.0007	158.958	14.0025	0.0007	390.113	137.249	143.32	262.193	1.1188	1.1396	0.0019	3.8284	0.0006	19.5644	0.0007	5.6992	0.6269	4.6183	0.3998	0.379	4.488	0.1129	1.1236	4.0015	0.7049	0.0877	0.3094	0.1649	1.3075	4.0252	3.6911	16.3255
VgMC	0.3773	1.2543	0.1896	0.139	7.2252	0.611	3.9979	0.4598	0.4917	1.6536	0.4092	0.1983	5.8907	4.4362	7.0565	0.8118	2.6448	0.0482	0.574	0.3327	6.5732	0.2476	8.382	6.5494	0.4004	0.9301	0.4287	0.966	1.2208	0.4091	2.4256	2.4584	0.5161	0.6167	0.7015	1.5949	9.6657	0.1641	4.3788	4.0499	1.0444	0.0874	0.4987	0.0368	1.5809	11.9743	3.5944	0.876
Lysozyme-1	0.8995	0.4196	0.6574	0.5795	1.2402	1.2118	1.0464	1.4046	0.7332	0.6709	0.633	0.8416	2.1048	1.3539	1.9836	2.1258	0.2668	0.8836	0.3819	0.3973	2.4788	1.7595	3.5487	1.0985	0.2917	0.5549	0.5383	1.1245	0.796	3.2297	1.9749	3.3051	0.8066	0.7563	1.3742	0.6373	1.2033	1.3881	1.5272	1.8416	0.952	0.651	0.4736	0.6247	2.2505	0.842	1.4051	0.816
Catalase	1.5391	0.5695	0.5314	0.0951	2.45	1.1889	1.0779	2.7491	0.5297	0.4958	0.6076	0.5353	2.38	2.6793	2.8067	1.711	0.4474	0.6768	0.8661	0.631	6.6287	1.8789	3.9974	1.8571	0.5456	0.1717	0.5248	0.7512	1.5858	1.2357	1.0481	0.8619	1.0111	0.8113	1.3409	0.8468	3.7172	0.2173	2.4305	3.559	0.6067	0.2116	0.2584	0.0521	1.9111	4.2955	3.4716	3.1196

## Sheet: Guts (Post-supplementation)
Guts - Pre-supplementation	NTC_1	NTC_2	NTC_3	NTC_4	NTC_5	NTC_6	NTC_7	NTC_8	NTC_9	NTC_10	NTC_11	NTC_12	NTC_13	NTC_14	NTC_15	NTC_16	VEH_1	VEH_2	VEH_3	VEH_4	VEH_5	VEH_6	VEH_7	VEH_8	VEH_9	VEH_10	VEH_11	VEH_12	VEH_13	VEH_14	VEH_15	VEH_16	PRO_1	PRO_2	PRO_3	PRO_4	PRO_5	PRO_6	PRO_7	PRO_8	PRO_9	PRO_10	PRO_11	PRO_12	PRO_13	PRO_14	PRO_15	PRO_16
Defensin-1	4.9573	1.8883	1.91	2.6404	3.4786	2.4104	2.1153	2.028	0.6227	0.7028	0.0829	1.5221	1.4061	1.4193	1.3235	2.2558	2.2482	1.9033	4.1695	1.9018	5.4782	2.53	2.6926	0.5153	2.86	2.65	2.41	0.3797	3.1546	3.5859	1.5323	4.3637	2.5183	4.37	1.1793	5.7379	1.8817	2.9091	6.7354	2.5011	10.0917	1.8244	1.8381	7.9399	3.2333	7.4184	5.6216	4.0249
Defensin-2	0.0353	0.0247	0.0365	0.0288	1.8263	0.6013	0.658	0.5193	0.0165	0.0202	0.0124	0.035	1.9183	1.9831	0.4972	0.8141	0.0183	0.0247	0.0211	0.014	0.9281	0.1981	0.1029	0.4038	0.2599	0.0188	0.0476	0.0039	3.3849	0.54	5.3424	0.94	0.0441	0.0398	0.0633	0.0408	1.005	3.1829	1.4687	2.8884	0.0109	0.0203	0.0293	0.0282	1.4996	4.8566	5.0058	3.9478
Apismin	0.3825	0.3599	0.8535	1.2723	0.6006	0.8307	0.9232	10.412	1.2024	0.5284	2.5523	3.8543	0.6253	0.8696	1.1855	1.2924	0.9148	0.8004	0.515	0.748	2.0369	36.5484	55.3295	2.9293	1.8612	9.0593	0.4708	0.1151	0.6413	0.2481	0.0677	4.1189	1.9449	1.4813	1.0384	1.4801	0.7605	0.3506	0.3633	1.4695	0.478	0.5488	0.3101	0.7275	0.2009	6.585	0.6974	0.3183
Hymenoptaecin	0.6773	0.2029	1.3118	0.3686	0.7272	0.4998	0.324	1.7804	0.1445	2.2079	0.0562	0.938	0.8071	0.2428	0.2363	0.1224	2.3436	4.0133	5.7878	3.1018	3.4301	0.7251	3.584	0.2816	30.5044	5.6143	8.631	0.4536	1.8149	0.4407	0.8293	11.3218	3.9057	59.409	2.9481	7.8114	3.1517	4.8943	6.5586	1.4651	19.449	4.3015	2.926	7.9695	1.4068	4.8951	5.2717	0.8878
Apidaecin	0.3854	0.1442	0.535	0.504	1.4942	1.4615	1.1483	2.4248	0.1395	0.6943	0.011	0.6822	0.5309	0.7612	0.9443	0.4021	2.5451	16.3691	8.3777	1.0266	15.844	3.0576	15.7541	1.0562	56.5752	5.667	18.8635	0.1466	9.8113	0.611	0.3296	7.7946	169.933	72.5699	124.113	110.998	23.8096	18.5899	29.4723	18.6991	12.4672	171.367	84.2186	110.247	21.9066	61.3413	45.4353	73.3418
Abaecin	64.337	33.0058	0.0057	0.0052	87.086	0.0011	0.0013	100.097	3.2303	3.4104	0.0001	7.5402	6.1124	0.2136	3.8501	3.3954	0.0006	0.0015	0.002	0.0018	0.0018	0.0021	0.0032	12.9597	0.0021	39.5519	11.7554	0.2276	12.6279	17.0582	3.9437	8.811	6.7032	19.0319	0.7825	12.148	3.4675	4.1606	5.1918	3.5212	6.3669	5.7018	7.5894	9.2326	2.2255	12.0843	14.5418	6.5882
VgMC	6.7858	2.174	1.1604	1.4203	1.209	0.9591	1.2752	1.4363	5.8753	0.8232	0.0456	2.8116	4.4714	5.3888	21.7398	16.2052	0.3626	8.3563	1.5994	0.3756	2.4771	3.9611	2.5737	1.5711	3.8233	6.602	6.0885	0.4952	7.2508	1.3889	1.3883	8.7454	15.082	3.5381	7.487	10.7004	2.1349	4.9466	8.3262	6.3935	3.3495	8.3719	2.0948	22.6755	29.2183	9.2183	20.2949	6.1729
Lysozyme-1	2.1105	0.725	2.6153	2.049	1.5506	2.1319	1.6222	1.9036	0.5679	1.2321	0.4541	1.6972	0.5916	0.6864	0.6874	0.7571	4.2469	2.4225	2.0461	1.8618	4.1787	2.0319	4.9225	2.1088	2.6385	2.5435	3.0851	1.1845	3.6455	2.2329	0.8442	3.105	5.9178	4.3692	2.9181	6.0366	4.2437	1.8324	5.985	4.9131	2.0019	5.877	4.2005	3.3633	2.4147	6.3113	4.8089	3.8028
Catalase	2.1535	1.4542	2.8876	2.1158	6.397	3.9459	5.6112	5.7902	1.5018	0.979	0.2241	2.2393	3.4733	3.0534	3.3419	1.7208	4.6261	3.2019	3.6664	2.2841	9.1692	6.2709	7.3081	2.5153	5.9292	5.8344	7.7337	0.5485	7.7436	4.0155	3.7444	9.9493	13.1068	8.1281	9.9852	12.0601	12.6677	14.2312	14.8998	16.7866	2.7828	9.3653	2.5175	6.9529	6.8185	11.206	14.5251	7.3286
