# Supplementary material for: Lactobacillus spp. attenuate antibiotic-induced immune and microbiota dysregulation in honey bees
Source: Commun Biol. 2020 Sep 25;3:534. doi: 10.1038/s42003-020-01259-8 (PMC7519052; doi:10.1038/s42003-020-01259-8)
Supplement: Supplementary file 5 — Supplementary Data 3 [file 42003_2020_1259_MOESM5_ESM.xlsx]

## Sheet: Pearson coefficients
Pearson coefficients	Apidaecin - Head	Apidaecin - Gut	Hymenoptaecin - Head	Hymenoptaecin - Gut	Apismin - Head	Apismin - Gut	Defensin-1 - Head	Defensin-1 - Gut	Defensin-2 - Head	Defensin-2 - Head2	Abaecin - Head	Abaecin - Gut	VgMC - Head	VgMC - Gut	Catalase - Head	Catalase - Gut	Lysozyme - Head	Lysozyme - Gut
Bacteroidetes	-0.0040791	0.0383795	-0.0738129	-0.06897	-0.0535821	0.571469	-0.167215	-0.118975	-0.110357	-0.067326	-0.376415	-0.30484	-0.341932	0.0326444	-0.210284	-0.0022399	0.165736	0.119391
Bifidobacterium	0.13869	0.353256	0.570742	0.470215	0.422677	-0.00621482	0.259096	-0.0864822	0.0705728	0.0793192	-0.365049	-0.369806	0.175628	-0.135535	0.389514	0.312086	0.0546491	0.272988
Firmicutes	-0.13992	0.0837405	0.251808	0.109288	0.0983572	0.35963	-0.132545	-0.0303745	-0.0256217	-0.178731	-0.378116	-0.32725	-0.0753028	0.15693	0.00634576	0.00608374	0.102017	0.0544405
α-proteobacteria	0.11198	0.277883	0.0248422	0.273155	0.208929	0.154314	0.266905	0.404318	0.300827	-0.0418509	0.183526	0.242399	0.0336563	0.268372	0.208796	0.290483	0.0714909	0.117231
β-proteobacteria	0.432923	0.306723	0.184524	0.0751596	-0.0312446	0.445525	0.528332	-0.0455405	-0.343727	0.680918	0.058427	0.139654	-0.202951	0.246199	0.228245	0.614278	-0.0933903	0.406824
γ-proteobacteria	0.391722	0.303972	0.0701012	0.0302941	0.237115	-0.0326829	0.289022	-0.104372	-0.0819702	0.309673	-0.292907	-0.270147	0.0434764	0.230448	0.283529	0.433235	0.0938571	0.221059
F. perrara	0.358898	0.401017	0.366806	0.341367	0.266422	0.187597	0.172649	0.00563187	-0.0211682	0.146126	-0.30605	-0.260292	0.0604473	0.164819	0.475756	0.379437	0.0310937	0.537781
G. apicola	-0.043448	-0.200562	-0.368966	-0.131073	-0.176278	-0.0819441	0.0870252	0.149744	0.171656	0.105139	-0.331943	-0.332904	-0.116878	-0.02675	-0.161137	-0.0911774	-0.0620195	-0.311463
P. larvae	-0.589025	-0.559155	-0.459715	-0.46654	-0.482911	0.138287	-0.598854	-0.0762837	0.0621869	-0.309381	-0.284476	-0.314734	-0.342054	-0.17674	-0.649583	-0.589442	0.201419	-0.44944
L. kunkeei	0.0549649	0.0972346	0.192394	0.252087	0.127185	-0.193234	0.104055	-0.0269346	0.29661	0.128385	-0.117221	-0.159788	-0.0306779	-0.229585	0.0669255	0.121035	-0.0169792	-0.0673069
L. plantarum	0.65303	0.359121	0.319241	0.210395	0.134945	-0.305938	0.52609	0.0507128	-0.423486	0.551126	0.249533	0.31225	0.430659	0.468253	0.435236	0.59144	-0.47223	0.213753
L. rhamnosus	0.45407	0.171383	0.20416	0.0654585	0.042292	-0.172979	0.310201	-0.0686151	-0.405839	0.400716	0.244348	0.301697	0.250831	0.398263	0.186535	0.330143	-0.324315	0.222149

## Sheet: p-values
Associated p-values	Apidaecin - Head	Apidaecin - Gut	Hymenoptaecin - Head	Hymenoptaecin - Gut	Apismin - Head	Apismin - Gut	Defensin-1 - Head	Defensin-1 - Gut	Defensin-2 - Head	Defensin-2 - Head2	Abaecin - Head	Abaecin - Gut	VgMC - Head	VgMC - Gut	Catalase - Head	Catalase - Gut	Lysozyme - Head	Lysozyme - Gut
Bacteroidetes	0.985626	0.865349	0.750504	0.760383	0.812795	0.00546442	0.468772	0.597953	0.624908	0.765939	0.0842306	0.167753	0.129232	0.888287	0.347572	0.992107	0.461053	0.596664
Bifidobacterium	0.538207	0.106812	0.00689209	0.0272207	0.050022	0.978102	0.256742	0.701959	0.754977	0.725681	0.0948184	0.090274	0.446361	0.558021	0.0731523	0.157369	0.809133	0.218998
Firmicutes	0.524285	0.704036	0.258274	0.619618	0.655247	0.0918975	0.556529	0.890573	0.907618	0.414522	0.0752436	0.127448	0.739091	0.485528	0.977075	0.978021	0.643231	0.805133
α-proteobacteria	0.610967	0.199204	0.912619	0.207274	0.338706	0.482043	0.229846	0.0556803	0.163071	0.849623	0.401902	0.265109	0.881799	0.227198	0.33902	0.178746	0.745822	0.594234
β-proteobacteria	0.0390727	0.154578	0.411037	0.733228	0.887458	0.0331262	0.0114834	0.836532	0.108296	0.000348352	0.791159	0.525081	0.365023	0.269385	0.294874	0.00181869	0.671686	0.0540383
γ-proteobacteria	0.0645248	0.158501	0.756567	0.890861	0.275988	0.882312	0.192045	0.635545	0.710027	0.150449	0.174982	0.212519	0.847657	0.302179	0.189848	0.0389161	0.670134	0.310749
F. perrara	0.100943	0.0643639	0.101927	0.119988	0.230723	0.403152	0.442296	0.980156	0.925505	0.516415	0.165988	0.242035	0.794648	0.475258	0.0252214	0.0815708	0.890745	0.00983881
G. apicola	0.843951	0.358832	0.0910644	0.551088	0.42106	0.710116	0.700171	0.495266	0.433531	0.633051	0.121762	0.12062	0.604468	0.905936	0.462638	0.679057	0.778619	0.147982
P. larvae	0.00392268	0.00682241	0.0360199	0.0286147	0.0228152	0.539398	0.00412528	0.735809	0.783376	0.161191	0.199446	0.15369	0.129086	0.443443	0.00106899	0.00389103	0.368729	0.0358634
L. kunkeei	0.803291	0.65895	0.391008	0.245882	0.563063	0.377018	0.644923	0.902906	0.16934	0.559353	0.594266	0.466441	0.892198	0.304043	0.761581	0.582236	0.938708	0.760261
L. plantarum	0.000984472	0.100716	0.158364	0.347312	0.549339	0.16615	0.0142972	0.822661	0.0495388	0.00784998	0.262745	0.15714	0.0513069	0.0279578	0.0429203	0.00374242	0.0264794	0.339492
L. rhamnosus	0.0386683	0.457598	0.387923	0.778018	0.855567	0.453357	0.183172	0.76759	0.0679432	0.0718329	0.285761	0.183811	0.286111	0.0820005	0.418165	0.143847	0.151485	0.333123

## Sheet: Sample size
Sample size	Apidaecin - Head	Apidaecin - Gut	Hymenoptaecin - Head	Hymenoptaecin - Gut	Apismin - Head	Apismin - Gut	Defensin-1 - Head	Defensin-1 - Gut	Defensin-2 - Head	Defensin-2 - Head2	Abaecin - Head	Abaecin - Gut	VgMC - Head	VgMC - Gut	Catalase - Head	Catalase - Gut	Lysozyme - Head	Lysozyme - Gut
Bacteroidetes	22	22	21	22	22	22	21	22	22	22	22	22	21	21	22	22	22	22
Bifidobacterium	22	22	21	22	22	22	21	22	22	22	22	22	21	21	22	22	22	22
Firmicutes	23	23	22	23	23	23	22	23	23	23	23	23	22	22	23	23	23	23
α-proteobacteria	23	23	22	23	23	23	22	23	23	23	23	23	22	22	23	23	23	23
β-proteobacteria	23	23	22	23	23	23	22	23	23	23	23	23	22	22	23	23	23	23
γ-proteobacteria	23	23	22	23	23	23	22	23	23	23	23	23	22	22	23	23	23	23
F. perrara	22	22	21	22	22	22	22	22	22	22	22	22	21	21	22	22	22	22
G. apicola	23	23	22	23	23	23	22	23	23	23	23	23	22	22	23	23	23	23
P. larvae	22	22	21	22	22	22	21	22	22	22	22	22	21	21	22	22	22	22
L. kunkeei	23	23	22	23	23	23	22	23	23	23	23	23	22	22	23	23	23	23
L. plantarum	22	22	21	22	22	22	21	22	22	22	22	22	21	22	22	22	22	22
L. rhamnosus	21	21	20	21	21	21	20	21	21	21	21	21	20	20	21	21	21	21

## Sheet: Confidence intervals
Confidence intervals of r	Apidaecin - Head	Apidaecin - Gut	Hymenoptaecin - Head	Hymenoptaecin - Gut	Apismin - Head	Apismin - Gut	Defensin-1 - Head	Defensin-1 - Gut	Defensin-2 - Head	Defensin-2 - Head2	Abaecin - Head	Abaecin - Gut	VgMC - Head	VgMC - Gut	Catalase - Head	Catalase - Gut	Lysozyme - Head	Lysozyme - Gut
Bacteroidetes	-0.4250 to 0.4182	-0.3895 to 0.4527	-0.4899 to 0.3697	-0.4767 to 0.3632	-0.4647 to 0.3765	0.1974 to 0.8003	-0.5586 to 0.2850	-0.5148 to 0.3186	-0.5083 to 0.3264	-0.4754 to 0.3646	-0.6887 to 0.05372	-0.6437 to 0.1340	-0.6741 to 0.1053	-0.4047 to 0.4579	-0.5804 to 0.2319	-0.4234 to 0.4198	-0.2751 to 0.5490	-0.3182 to 0.5151
Bifidobacterium	-0.3005 to 0.5293	-0.08031 to 0.6744	0.1845 to 0.8043	0.06063 to 0.7443	0.001300 to 0.7166	-0.4267 to 0.4165	-0.1943 to 0.6213	-0.4902 to 0.3478	-0.3618 to 0.4780	-0.3541 to 0.4847	-0.6817 to 0.06685	-0.6847 to 0.06137	-0.2771 to 0.5645	-0.5359 to 0.3146	-0.03840 to 0.6967	-0.1261 to 0.6484	-0.3756 to 0.4655	-0.1680 to 0.6229
Firmicutes	-0.5220 to 0.2889	-0.3402 to 0.4794	-0.1900 to 0.6088	-0.3172 to 0.4990	-0.3271 to 0.4907	-0.06172 to 0.6722	-0.5248 to 0.3062	-0.4371 to 0.3867	-0.4332 to 0.3907	-0.5504 to 0.2520	-0.6837 to 0.04038	-0.6516 to 0.09820	-0.4816 to 0.3577	-0.2834 to 0.5426	-0.4069 to 0.4175	-0.4071 to 0.4172	-0.3238 to 0.4935	-0.3660 to 0.4564
α-proteobacteria	-0.3148 to 0.5011	-0.1517 to 0.6192	-0.4010 to 0.4418	-0.1567 to 0.6160	-0.2224 to 0.5719	-0.2754 to 0.5326	-0.1743 to 0.6189	-0.009461 to 0.6999	-0.1271 to 0.6344	-0.4464 to 0.3769	-0.2474 to 0.5538	-0.1887 to 0.5951	-0.3935 to 0.4489	-0.1728 to 0.6198	-0.2226 to 0.5718	-0.1383 to 0.6275	-0.3511 to 0.4698	-0.3099 to 0.5050
β-proteobacteria	0.02522 to 0.7171	-0.1207 to 0.6382	-0.2571 to 0.5624	-0.3478 to 0.4727	-0.4378 to 0.3859	0.04082 to 0.7246	0.1373 to 0.7769	-0.4493 to 0.3737	-0.6621 to 0.07978	0.3736 to 0.8535	-0.3625 to 0.4596	-0.2892 to 0.5218	-0.5753 to 0.2391	-0.1957 to 0.6050	-0.2031 to 0.5854	0.2706 to 0.8191	-0.4869 to 0.3316	-0.006462 to 0.7014
γ-proteobacteria	-0.02442 to 0.6922	-0.1237 to 0.6364	-0.3622 to 0.4776	-0.3867 to 0.4370	-0.1941 to 0.5915	-0.4390 to 0.3847	-0.1510 to 0.6334	-0.4953 to 0.3217	-0.4780 to 0.3418	-0.1175 to 0.6402	-0.6291 to 0.1357	-0.6140 to 0.1599	-0.3852 to 0.4567	-0.2117 to 0.5943	-0.1457 to 0.6229	0.02561 to 0.7173	-0.3312 to 0.4872	-0.2103 to 0.5804
F. perrara	-0.07389 to 0.6779	-0.02478 to 0.7037	-0.07709 to 0.6893	-0.09373 to 0.6670	-0.1748 to 0.6186	-0.2541 to 0.5646	-0.2685 to 0.5539	-0.4170 to 0.4262	-0.4389 to 0.4040	-0.2936 to 0.5348	-0.6445 to 0.1327	-0.6145 to 0.1812	-0.3812 to 0.4796	-0.2873 to 0.5569	0.06773 to 0.7474	-0.05020 to 0.6906	-0.3957 to 0.4468	0.1502 to 0.7821
G. apicola	-0.4476 to 0.3755	-0.5660 to 0.2307	-0.6841 to 0.06234	-0.5154 to 0.2972	-0.5486 to 0.2544	-0.4780 to 0.3418	-0.3473 to 0.4906	-0.2797 to 0.5293	-0.2589 to 0.5453	-0.3210 to 0.4959	-0.6546 to 0.09298	-0.6552 to 0.09191	-0.5132 to 0.3205	-0.4434 to 0.3994	-0.5376 to 0.2689	-0.4851 to 0.3336	-0.4624 to 0.3594	-0.6413 to 0.1156
P. larvae	-0.8096 to -0.2227	-0.7937 to -0.1800	-0.7438 to -0.03497	-0.7422 to -0.05593	-0.7515 to -0.07697	-0.3009 to 0.5291	-0.8189 to -0.2255	-0.4824 to 0.3568	-0.3691 to 0.4714	-0.6466 to 0.1291	-0.6305 to 0.1558	-0.6501 to 0.1232	-0.6742 to 0.1052	-0.5653 to 0.2760	-0.8409 to -0.3140	-0.8098 to -0.2233	-0.2406 to 0.5743	-0.7323 to -0.03434
L. kunkeei	-0.3655 to 0.4568	-0.3281 to 0.4898	-0.2494 to 0.5679	-0.1787 to 0.6018	-0.3008 to 0.5125	-0.5608 to 0.2379	-0.3321 to 0.5036	-0.4343 to 0.3896	-0.1317 to 0.6316	-0.2997 to 0.5134	-0.5050 to 0.3100	-0.5366 to 0.2702	-0.4465 to 0.3961	-0.5937 to 0.2126	-0.3551 to 0.4663	-0.3065 to 0.5079	-0.4262 to 0.3980	-0.4666 to 0.3547
L. plantarum	0.3193 to 0.8426	-0.07364 to 0.6781	-0.1304 to 0.6600	-0.2318 to 0.5805	-0.3040 to 0.5266	-0.6444 to 0.1328	0.1221 to 0.7805	-0.3790 to 0.4624	-0.7171 to -0.002286	0.1687 to 0.7893	-0.1923 to 0.6073	-0.1259 to 0.6485	-0.001263 to 0.7272	0.05812 to 0.7431	0.01669 to 0.7240	0.2262 to 0.8109	-0.7454 to -0.06321	-0.2284 to 0.5828
L. rhamnosus	0.02784 to 0.7406	-0.2811 to 0.5615	-0.2620 to 0.5931	-0.3769 to 0.4835	-0.3966 to 0.4655	-0.5627 to 0.2796	-0.1534 to 0.6619	-0.4859 to 0.3742	-0.7127 to 0.03134	-0.03745 to 0.7096	-0.2094 to 0.6115	-0.1495 to 0.6489	-0.2156 to 0.6241	-0.05373 to 0.7148	-0.2666 to 0.5721	-0.1184 to 0.6668	-0.6632 to 0.1249	-0.2318 to 0.5966
